# Supplementary material for: Pan-transcriptome analysis of pine wilt disease-resistant and susceptible Pinus species and a hybrid
Source: Front Genet. 2026 Mar 26;17:1743952. doi: 10.3389/fgene.2026.1743952 (PMC13061383; doi:10.3389/fgene.2026.1743952)
Supplement: Supplementary file 4 [file DataSheet1.zip]

Archive with 3 entries (3 files):
- 01_Depth_Segmentation.py
- 02_RGB_G_NG_Segmentation.py
- 03_RGB_V10.py
