# Supplementary material for: Pan-transcriptome analysis of pine wilt disease-resistant and susceptible Pinus species and a hybrid
Source: Front Genet. 2026 Mar 26;17:1743952. doi: 10.3389/fgene.2026.1743952 (PMC13061383; doi:10.3389/fgene.2026.1743952)
Supplement: Supplementary file 4 [file DataSheet1.zip › 01_Depth_Segmentation.py]

import cv2
import numpy as np
import os

img_rgb = None
img_depth = None
img_result = None
depth_threshold = 100


def update(value):
    global depth_threshold
    depth_threshold = value
    if img_rgb is not None and img_depth is not None:
        process_image(img_rgb, img_depth, depth_threshold)


def process_image(img_rgb, img_depth, depth_threshold):
    global img_result
    mask = np.where(img_depth > depth_threshold, 255, 0).astype(np.uint8)
    mask = cv2.cvtColor(mask, cv2.COLOR_GRAY2BGR)
    mask = cv2.resize(mask, (img_rgb.shape[1], img_rgb.shape[0]))
    img_result = cv2.bitwise_and(img_rgb, mask)
    cv2.imshow('Result', img_result)


def main():
    global img_rgb, img_depth, depth_threshold

    folder_A = 'D:/A'
    folder_B = 'D:/B'
    folder_C = 'D:/C'

    
    for folder in [folder_A, folder_B, folder_C]:
        if not os.path.exists(folder):
            os.makedirs(folder)
            print(f'creat_folder: {folder}')

    cv2.namedWindow('Result')
    cv2.createTrackbar('Depth Threshold', 'Result', depth_threshold, 255, update)


    for filename in os.listdir(folder_A):
        if filename.lower().endswith(('.jpg', '.jpeg', '.png')):
            base_filename = os.path.splitext(filename)[0]
            img_rgb = cv2.imread(os.path.join(folder_A, filename))

            if img_rgb is None:
                print(f'cannot_open_image: {filename}')
                continue

            img_rgb = cv2.resize(img_rgb, (img_rgb.shape[1] // 4, img_rgb.shape[0] // 4))


            depth_path = os.path.join(folder_B, base_filename + '.png')
            if not os.path.exists(depth_path):
                depth_path = os.path.join(folder_B, base_filename + '.jpg')

            img_depth = cv2.imread(depth_path, cv2.IMREAD_GRAYSCALE)

            if img_depth is None:
                print(f'Depth cannot_open_image: {base_filename}')
                continue

            process_image(img_rgb, img_depth, depth_threshold)

            print(f'current_file: {filename}')
            print('s: save | q: exit | other: next_image')

            key = cv2.waitKey(0)
            if key == ord('s'):
                result_path = os.path.join(folder_C, base_filename + '.png')
                cv2.imwrite(result_path, img_result)
                print(f'Image saved to {result_path}')
            elif key == ord('q'):
                break

    cv2.destroyAllWindows()
    print('program exit')


if __name__ == '__main__':
    main()
