# Supplementary material for: Pan-transcriptome analysis of pine wilt disease-resistant and susceptible Pinus species and a hybrid
Source: Front Genet. 2026 Mar 26;17:1743952. doi: 10.3389/fgene.2026.1743952 (PMC13061383; doi:10.3389/fgene.2026.1743952)
Supplement: Supplementary file 4 [file DataSheet1.zip › 02_RGB_G_NG_Segmentation.py]

import numpy as np
from PIL import Image, ImageOps, ImageEnhance
import getpass
import os
import cv2


username = getpass.getuser()
file_path = f'c:/users/{username}/desktop/Grass Analysis'
names = []  
att = []    


green_h_low = 35
green_h_high = 85
green_s_low = 50
yellow_h_low = 20
yellow_h_high = 35
yellow_s_low = 50


def nothing(x):
    pass


def get_padded_filename(num):
    """change_the_file_name"""
    return f'{num:04d}.png'


def rename_files_to_numbered():
    """change_the_file_name_format"""
    global names, att
    names = []
    att = []

    file_names = os.listdir(file_path)
 
    file_names = [f for f in file_names if f.lower() != 'desktop.ini' and f.lower().endswith('.png')]

    if not file_names:
        print('No_available_PNG.')
        return False

   
    if file_names[0] == '0001.png':
        for i, name in enumerate(sorted(file_names), 1):
            names.append(name)
            att.append(i)
        return True


    for i, name in enumerate(sorted(file_names), 1):
        src = os.path.join(file_path, name)
        names.append(name)
        dst = os.path.join(file_path, get_padded_filename(i))
        try:
            os.rename(src, dst)
            att.append(i)
        except Exception as e:
            print(f'fail_to_change_the_file_name: {name} -> {e}')

    return True


def restore_filenames():
    """restore_the_original_file_name"""
    global names, att

    if not names:
        return

    print('restoring')

    for i, original_name in enumerate(names):
        if i < len(att):
            numbered_name = get_padded_filename(att[i])
            src = os.path.join(file_path, numbered_name)
            dst = os.path.join(file_path, original_name)
            try:
                if os.path.exists(src) and src != dst:
                    os.rename(src, dst)
            except Exception as e:
                print(f'fail_to_restore: {numbered_name} -> {original_name}: {e}')


def preprocess_image(im):
    """image_preprocessing"""
    if im.mode != 'RGB':
        im = im.convert('RGB')

    img_array = np.array(im)


    mask = np.all([
        img_array[:, :, 0] >= 125,
        img_array[:, :, 1] >= 100,
        img_array[:, :, 2] >= 50
    ], axis=0)
    img_array[mask] = [0, 0, 0]

    im = Image.fromarray(img_array)


    photoshop_hue = 10
    saturation_factor = 6
    brightness_factor = 0.75


    inverted_image = ImageOps.invert(im)


    enhancer = ImageEnhance.Brightness(inverted_image)
    bright_image = enhancer.enhance(brightness_factor)


    hsv_image = bright_image.convert('HSV')
    h, s, v = hsv_image.split()
    pil_hue = (photoshop_hue + 180) * 255 / 360
    h = h.point(lambda i: (i + pil_hue) % 256)
    hsv_image = Image.merge('HSV', (h, s, v))
    hue_changed = hsv_image.convert('RGB')


    enhancer = ImageEnhance.Color(hue_changed)
    result = enhancer.enhance(saturation_factor)

    return result


def GAnaly(im_pil, window_name='Grass Analysis'):
    """analytic_function"""
    global green_h_low, green_h_high, green_s_low
    global yellow_h_low, yellow_h_high, yellow_s_low


    img = cv2.cvtColor(np.array(im_pil), cv2.COLOR_RGB2BGR)
    hsv = cv2.cvtColor(img, cv2.COLOR_BGR2HSV)

    cv2.namedWindow(window_name)
    cv2.createTrackbar('Green H Low', window_name, green_h_low, 180, nothing)
    cv2.createTrackbar('Green H High', window_name, green_h_high, 180, nothing)
    cv2.createTrackbar('Green S Low', window_name, green_s_low, 255, nothing)
    cv2.createTrackbar('Yellow H Low', window_name, yellow_h_low, 180, nothing)
    cv2.createTrackbar('Yellow H High', window_name, yellow_h_high, 180, nothing)
    cv2.createTrackbar('Yellow S Low', window_name, yellow_s_low, 255, nothing)

    result = None

    while True:

        gh_low = cv2.getTrackbarPos('Green H Low', window_name)
        gh_high = cv2.getTrackbarPos('Green H High', window_name)
        gs_low = cv2.getTrackbarPos('Green S Low', window_name)
        yh_low = cv2.getTrackbarPos('Yellow H Low', window_name)
        yh_high = cv2.getTrackbarPos('Yellow H High', window_name)
        ys_low = cv2.getTrackbarPos('Yellow S Low', window_name)


        green_lower = np.array([gh_low, gs_low, 50])
        green_upper = np.array([gh_high, 255, 255])
        green_mask = cv2.inRange(hsv, green_lower, green_upper)


        yellow_lower = np.array([yh_low, ys_low, 50])
        yellow_upper = np.array([yh_high, 255, 255])
        yellow_mask = cv2.inRange(hsv, yellow_lower, yellow_upper)


        result = img.copy()
        result[green_mask > 0] = [0, 255, 0]    
        result[yellow_mask > 0] = [0, 255, 255] 


        total_pixels = img.shape[0] * img.shape[1]
        green_pixels = np.sum(green_mask > 0)
        yellow_pixels = np.sum(yellow_mask > 0)
        green_ratio = (green_pixels / total_pixels) * 100
        yellow_ratio = (yellow_pixels / total_pixels) * 100


        info = result.copy()
        cv2.putText(info, f'Green: {green_ratio:.2f}%', (10, 30),
                    cv2.FONT_HERSHEY_SIMPLEX, 0.7, (0, 255, 0), 2)
        cv2.putText(info, f'Yellow: {yellow_ratio:.2f}%', (10, 60),
                    cv2.FONT_HERSHEY_SIMPLEX, 0.7, (0, 255, 255), 2)
        cv2.putText(info, 'Press 1: Next | q: Quit | b: Batch', (10, 90),
                    cv2.FONT_HERSHEY_SIMPLEX, 0.5, (255, 255, 255), 1)

        cv2.imshow(window_name, info)

        key = cv2.waitKey(1) & 0xFF
        if key == ord('1'):

            green_h_low = gh_low
            green_h_high = gh_high
            green_s_low = gs_low
            yellow_h_low = yh_low
            yellow_h_high = yh_high
            yellow_s_low = ys_low
            return 'next', result
        elif key == ord('b'):

            green_h_low = gh_low
            green_h_high = gh_high
            green_s_low = gs_low
            yellow_h_low = yh_low
            yellow_h_high = yh_high
            yellow_s_low = ys_low
            return 'batch', result
        elif key == ord('q'):
            return 'quit', result


def process_batch():
    """batch_mode_for_setting_values"""
    global att

    print('\n    start_batch_mode!')
    output_path = os.path.join(file_path, 'output')
    os.makedirs(output_path, exist_ok=True)

    for num in att:
        filename = get_padded_filename(num)
        filepath = os.path.join(file_path, filename)

        try:
            im = Image.open(filepath)
            processed = preprocess_image(im)


            img = cv2.cvtColor(np.array(processed), cv2.COLOR_RGB2BGR)
            hsv = cv2.cvtColor(img, cv2.COLOR_BGR2HSV)


            green_lower = np.array([green_h_low, green_s_low, 50])
            green_upper = np.array([green_h_high, 255, 255])
            green_mask = cv2.inRange(hsv, green_lower, green_upper)

            yellow_lower = np.array([yellow_h_low, yellow_s_low, 50])
            yellow_upper = np.array([yellow_h_high, 255, 255])
            yellow_mask = cv2.inRange(hsv, yellow_lower, yellow_upper)

            result = img.copy()
            result[green_mask > 0] = [0, 255, 0]
            result[yellow_mask > 0] = [0, 255, 255]


            output_file = os.path.join(output_path, filename)
            cv2.imwrite(output_file, result)
            print(f'   process_complete: {filename}')

        except Exception as e:
            print(f'    fail_the_execution: {filename} - {e}')

    print(f'\n   complete_the_batch! output: {output_path}')


def main():
    global att


    os.system('mode con: cols=55 lines=20')
    os.system('cls')

    print('\n' * 3)
    print('    Grass Analysis program')
    print('    ' + '=' * 30)


    if not os.path.exists(file_path):
        os.makedirs(file_path)
        print(f'\n    creat_folder: {file_path}')
        print('    restart_program_with_PNG ')
        input('\n    press_any_keys...')
        return


    if not rename_files_to_numbered():
        input('\n    press_any_keys...')
        return

    print(f'\n    total {len(att)} images')

    try:
        count = 0
        while count < len(att):
            num = att[count]
            filename = get_padded_filename(num)
            filepath = os.path.join(file_path, filename)

            print(f'\n    processing: {filename} ({count + 1}/{len(att)})')

            try:
                im = Image.open(filepath)
                if im.mode != 'RGB':
                    im = im.convert('RGB')


                processed = preprocess_image(im)


                action, result = GAnaly(processed)

                if action == 'quit':
                    break
                elif action == 'batch':
                    cv2.destroyAllWindows()
                    process_batch()
                    break
                elif action == 'next':
                    count += 1

            except Exception as e:
                print(f'    error: {e}')
                count += 1

    finally:
        cv2.destroyAllWindows()
        os.system('cls')
        print('\n' * 5)
        print('    exit!')
        print('    waiting...!')
        restore_filenames()
        print('    complete!')


if __name__ == '__main__':
    main()
