# Supplementary material for: Pan-transcriptome analysis of pine wilt disease-resistant and susceptible Pinus species and a hybrid
Source: Front Genet. 2026 Mar 26;17:1743952. doi: 10.3389/fgene.2026.1743952 (PMC13061383; doi:10.3389/fgene.2026.1743952)
Supplement: Supplementary file 4 [file DataSheet1.zip › 03_RGB_V10.py]

import numpy as np
import matplotlib.pyplot as plt
from PIL import Image
import getpass
import os
from sys import stdout

username = getpass.getuser()
os.system("echo off")
os.system("prompt $s")
os.system("mode con: cols=55 lines=16")
os.system("cls")
os.system("echo.")
os.system("echo.")
os.system("echo.")
os.system("echo.")

Cycle = 0

ar = []
at = []
att = []
global RGFix
global names
RGFix = 0
names = []
file_path = 'c:/users/' + username + '/desktop/Grass Analysis'
file_names = os.listdir(file_path)
if file_names[0] != "0001.png":  
 if file_names[0] == "desktop.ini": 
    file_path = 'c:/users/' + username + '/desktop/Grass Analysis'
    file_names = os.listdir(file_path) 

    del file_names[0] 
    print(file_path)
    print(file_names[0])
    i = 1
    for name in file_names: 
        src = os.path.join(file_path, name)
        names.append(name)
        if i < 10:
            dst = str("0") + str("0") + str("0") + str(i) + '.png'
            dst = os.path.join(file_path, dst)
            os.rename(src, dst)
            i += 1
        elif i < 100:
            dst = str("0") + str("0") + str(i) + '.png'
            dst = os.path.join(file_path, dst)
            os.rename(src, dst)
            i += 1
        elif i < 1000:
            dst = str("0") + str(i) + '.png'
            dst = os.path.join(file_path, dst)
            os.rename(src, dst)
            i += 1
        else:
            dst = str(i) + '.png'
            dst = os.path.join(file_path, dst)
            os.rename(src, dst)
            i += 1
    arr = os.listdir('c:/users/' + username + '/desktop/Grass Analysis')
    for i in range(len(arr)-1): 
        ar.append(arr[i].split(".png"))
        at.append(int(ar[i][0]))
        att = sorted(at)
 elif file_names[0] != "0001.png": 
     i = 1
     for name in file_names:
         src = os.path.join(file_path, name)
         names.append(name)
         if i < 10:
             dst = str("0") + str("0") + str("0") + str(i) + '.png'
             dst = os.path.join(file_path, dst)
             os.rename(src, dst)
             i += 1
         elif i < 100:
             dst = str("0") + str("0") + str(i) + '.png'
             dst = os.path.join(file_path, dst)
             os.rename(src, dst)
             i += 1
         elif i < 1000:
             dst = str("0") + str(i) + '.png'
             dst = os.path.join(file_path, dst)
             os.rename(src, dst)
             i += 1
         else:
             dst = str(i) + '.png'
             dst = os.path.join(file_path, dst)
             os.rename(src, dst)
             i += 1
     arr = os.listdir('c:/users/' + username + '/desktop/Grass Analysis')
     for i in range(len(arr)):
         ar.append(arr[i].split(".png"))
         at.append(int(ar[i][0]))
         att = sorted(at)
else:
    if file_names[0] == "desktop.ini":
        for name in file_names:
            src = os.path.join(file_path, name)
            names.append(name)
        arr = os.listdir('c:/users/' + username + '/desktop/Grass Analysis')
        for i in range(len(arr)-1):
            ar.append(arr[i].split(".png"))
            at.append(int(ar[i][0]))
            att = sorted(at)
    else:
        for name in file_names:
            src = os.path.join(file_path, name)
            names.append(name)
        arr = os.listdir('c:/users/' + username + '/desktop/Grass Analysis')
        for i in range(len(arr)):
            ar.append(arr[i].split(".png"))
            at.append(int(ar[i][0]))
            att = sorted(at)


def GAnaly(im_V1):
    global Cycle
    global RGR
    global RGFix
    Cycle = Cycle + 1
    while True:
        if RGFix == "1":
            print("start_analysis..")
            pix = np.array(im_V1)
            os.system("cls")
            os.system("echo.")
            os.system("echo.")
            os.system("echo.")
            os.system("echo.")
            os.system("echo.")
            os.system("echo.")
            print("{0}/{1}_file_processing... ".format(Cycle, len(names)) + names[Cycle - 1])
            print("width_pixel_value : " + str(im_V1.size[0]) + "points")
            print("height_pixel_value : " + str(im_V1.size[1]) + "points")  
            Green_Leaf = 0
            Non_Green = 0
            Total = 0
            Unsorted = 0
            BlackPlate = 0
            count = 0
            PixelFullScan = 2
            break
        else:
            print("restart")
            pix = np.array(im_V1)
            os.system("cls")
            os.system("echo.")
            os.system("echo.")
            os.system("echo.")
            os.system("echo.")
            os.system("echo.")
            os.system("echo.")
            print("{0}/{1}_file_processing... ".format(Cycle,len(names))+names[Cycle-1])
            print("width_pixel_value : "+str(im_V1.size[0])+"points")
            print("height_pixel_value : "+str(im_V1.size[1])+"points")
            print("enter R/G Ratio values..")
            print("default value is 0.85.")
            print("press enter for default option")
            RGR = input()
            if RGR == "":
                RGR = 0.85

            x = np.array(im_V1)
            RealGreen = 0
            for o in range (im_V1.size[1]):
               for oo in range (im_V1.size[0]):
                   Red = x[o][oo][0]
                   Green = x[o][oo][1]
                   Blue = x[o][oo][2]
                   if Red >= 20 and Green >= 20 and Red < Green and Red/Green <= float(RGR) and Blue ==0:
                      x[o][oo][0]=0
                      x[o][oo][1]=0
                      RealGreen = RealGreen + 1


            img_2 = Image.fromarray(x)
            img_2.show()
            os.system("cls")
            os.system("echo.")
            os.system("echo.")
            os.system("echo.")
            os.system("echo.")
            print("image for current setting value")
            print("press 1 for confirming the image, if not press the other keys")
            img_2.save('c:/users/' + username + '/desktop/Result/img[' + str(Cycle) + '_RGRatio = ' + str(RGR) + '].png', 'png')
            print("Green pixel : " + str(RealGreen) + "points")

            AA = input()
            if AA == "1":
                print("press 1 for using current setting, if not press the other keys")
                RGFix = input()
                break
            else:
                print("resetting..")
                img_2.save('c:/users/' + username + '/desktop/Result/img[' + str(Cycle) + '_RGRatio = ' + str(RGR) + '].png', 'png')
                print("Green pixel: " + str(RealGreen) + "points")

            Green_Leaf = 0
            Non_Green = 0
            Total = 0
            Unsorted = 0
            BlackPlate = 0
            count = 0
            PixelFullScan = 2 

    for aa in range(im_V1.size[1]):
        for bb in range(im_V1.size[0]):
            abc = pix[aa][bb] 
            r = abc[0]  
            g = abc[1] 
            b = abc[2] 


            if r >= 50 and g >= 50 and r < g and r/g < float(RGR) and b == 0:
                Green_Leaf = Green_Leaf+1
                Total = Total+1

            elif r > g or r/g >= float(RGR):
                Non_Green = Non_Green+1
                Total = Total+1

            elif 35 > r and  35 > g and 35 > b :
                BlackPlate = BlackPlate + 1
                Total = Total + 1

            else:
                if PixelFullScan == 1:
                    #print("\nRed : {0} Green : {1} Blue : {2} coordinate {3},{4} unclassified.".format(r,g,b,aa+1,bb+1))
                    Unsorted = Unsorted+1
                    Total = Total + 1
                    file = 'c:/users/' + username + '/desktop/Grass Analysis/pix_Scan.txt'
                    with open(file,'a') as f:
                        f.writelines("Red : {0} Green : {1} Blue : {2} coordinate {4},{3}unclassified\n.".format(r,g,b,aa,bb))
                else:
                    Unsorted = Unsorted + 1
                    Total = Total + 1

        stdout.write("\rsoritng_pixels..."+str(Total)+"pix / "+str(im_V1.size[0]*im_V1.size[1])+ "pix // " +str(round((Total/(im_V1.size[0]*im_V1.size[1]))*100,2))+"%")  
        stdout.flush()
        if count == 0 and round(((Total)/(im_V1.size[0]*im_V1.size[1]))*100,2)>=10:
            os.system("cls")
            os.system("echo.")
            os.system("echo.")
            os.system("echo.")
            os.system("echo.")
            print("{0}/{1}analyzing... ".format(Cycle, len(names)) + names[Cycle - 1])
            stdout.write("\n10% complete.. sorted_pixels ")
            stdout.write("\ngreen "+str(Green_Leaf)+"pix")
            stdout.write("\nnon_green "+str(Non_Green)+"pix")
            stdout.write("\nbackground "+str(Unsorted)+"pix..")
            stdout.write("\n")
            count = count+1
        elif count == 1 and round(((Total)/(im_V1.size[0]*im_V1.size[1]))*100,2)>=30:
            os.system("cls")
            os.system("echo.")
            os.system("echo.")
            os.system("echo.")
            os.system("echo.")
            print("{0}/{1}analyzing... ".format(Cycle, len(names)) + names[Cycle - 1])
            stdout.write("\n30% complete.. sorted_pixels ")
            stdout.write("\ngreen "+str(Green_Leaf)+"pix")
            stdout.write("\nnon_green "+str(Non_Green)+"pix")
            stdout.write("\nbackground "+str(Unsorted)+"pix..")
            stdout.write("\n")
            count = count + 1
        elif count == 2 and round(((Total)/ (im_V1.size[0] * im_V1.size[1])) * 100, 2) >= 50:
            os.system("cls")
            os.system("echo.")
            os.system("echo.")
            os.system("echo.")
            os.system("echo.")
            print("{0}/{1}analyzing...  ".format(Cycle, len(names)) + names[Cycle - 1])
            stdout.write("\n50% complete.. sorted_pixels ")
            stdout.write("\ngreen " + str(Green_Leaf) + "pix")
            stdout.write("\nnon_green "+str(Non_Green)+"pix")
            stdout.write("\nbackground " + str(Unsorted) + "pix..")
            stdout.write("\n")
            count = count + 1
        elif count == 3 and round(((Total)/(im_V1.size[0]*im_V1.size[1]))*100,2)>=80:
            os.system("cls")
            os.system("echo.")
            os.system("echo.")
            os.system("echo.")
            os.system("echo.")
            print("{0}/{1}analyzing...  ".format(Cycle, len(names)) + names[Cycle - 1])
            stdout.write("\n80% complete.. sorted_pixels ")
            stdout.write("\ngreen "+str(Green_Leaf)+"pix")
            stdout.write("\nnon-green "+str(Non_Green)+"pix")
            stdout.write("\nbackground "+str(Unsorted)+"pix..")
            stdout.write("\n")
            count = count + 1


    with open("c:/users/" + username + "/desktop/Result/Total.csv", "a") as myFile:

        myFile.write("\n{0}/{1}_file_result.".format(Cycle, len(names))+names[Cycle - 1]+"\n")
        myFile.write("Green_Leaf, Non_Green,Unsorted,BlackPlate,Total,Non_Recog.\n")
        myFile.write("{0},{1},{2},{3},{4},{5}\n".format(Green_Leaf,Non_Green,Unsorted,BlackPlate,Total,im_V1.size[0]*im_V1.size[1]-Total))
        myFile.write("{0}%,{1}%,{2}%,{3}%,100%,{4}% unrecognized. \n".format(round((Green_Leaf)/Total*100,2),
                                                     round((Non_Green)/Total*100,2),round((Unsorted)/Total*100,2),round((BlackPlate)/Total*100)
                                                                    ,round((1-(Total/(im_V1.size[0]*im_V1.size[1])))*100,2)))
        myFile.write("Green_Leaf, Non_Green,Unsorted,(except Black)\n")
        myFile.write("{0}%,{1}%,{2}%\n".format(round((Green_Leaf)/(Total-BlackPlate)*100,2),
                                                     round((Non_Green)/(Total-BlackPlate)*100,2),round((Unsorted)/(Total-BlackPlate)*100,2)))

    os.system("cls")
    os.system("echo.")
    os.system("echo.")
    os.system("echo.")
    os.system("echo.")
    print("\nGreen pixel " + str(Green_Leaf) + ", ratio is " + str(round((Green_Leaf)/(Total-BlackPlate)*100,2)) + "% ")
    print("Non_Green pixel " + str(Non_Green) + ", ratio is " + str(round((Non_Green)/(Total-BlackPlate)*100,2)) + "% ")
    print("Unsorted pixel " + str(Unsorted) + ", ratio is " + str(round((Unsorted)/(Total-BlackPlate)*100,2)) + "% \n")
    print("save the data in Total.csv file")

    labels = ['Green','Non_Green','Black']
    x = [Green_Leaf,Non_Green,BlackPlate]
    colors=['#618c00',"#ffbb02","#2c0b00"]

    fig1, ax1 = plt.subplots()
    ax1.pie(x,colors=colors,labels=labels,autopct='%1.1f%%',startangle=90)


    centre_circle = plt.Circle((0,0),0.7,fc='white')
    fig = plt.gcf()
    fig.gca().add_artist(centre_circle)
    Title = names[Cycle - 1]
    plt.title(Title + str(names[Cycle - 1]),style = 'italic')
    plt.savefig('c:/users/' + username + '/desktop/Result/'+str(names[Cycle - 1])+'.png')

    os.system("timeout /t 2 /nobreak > nul")


global Count
Count = 0
Cell = 1


while True:
  try:
    if len(arr) > Count:
        Count = Count + 1
        if Count < 10:
            im = Image.open('c:/users/' + username + '/desktop/Grass Analysis/' + str("0") + str("0") + str("0") + str(
                att[Count - 1]) + '.png')
        elif Count < 100:
            im = Image.open('c:/users/' + username + '/desktop/Grass Analysis/' + str("0") + str("0") + str(
                att[Count - 1]) + '.png')
        elif Count < 1000:
            im = Image.open(
                'c:/users/' + username + '/desktop/Grass Analysis/' + str("0") + str(att[Count - 1]) + '.png')
        else:
            im = Image.open('c:/users/' + username + '/desktop/Grass Analysis/' + str(att[Count - 1]) + '.png')

        GAnaly(im) 

    else:
        os.system("cls")
        os.system("echo.")
        os.system("echo.")
        os.system("echo.")
        os.system("echo.")
        os.system("echo.")
        os.system("echo.")
        print("    exit!")
        print("    waiting...!")
        print("    restoring_file_name...!")
        os.system("timeout /t 3 /nobreak")
        break
  except(IndexError):  
        os.system("cls")
        os.system("echo.")
        os.system("echo.")
        os.system("echo.")
        os.system("echo.")
        os.system("echo.")
        os.system("echo.")
        print("    exit!")
        print("    waiting...!")
        print("    restoring_file_name...!")
        os.system("timeout /t 3 /nobreak")
        break

try:
        k = 0
        file_path = 'c:/users/' + username + '/desktop/Grass Analysis'  
        file_names = os.listdir(file_path)
        for name in file_names:
            src = os.path.join(file_path, name)
            dst = names[k]  
            dst = os.path.join(file_path, dst)  
            os.rename(src, dst)
            k += 1


except(IndexError): 

        print("    restored_file_name...!")
        os.system("timeout /t 2 /nobreak")
