# Supplementary material for: Pan-transcriptome analysis of pine wilt disease-resistant and susceptible Pinus species and a hybrid
Source: Front Genet. 2026 Mar 26;17:1743952. doi: 10.3389/fgene.2026.1743952 (PMC13061383; doi:10.3389/fgene.2026.1743952)
Supplement: Supplementary file 7 [file Table1.xlsx]

## Sheet: Table S1
Species/Hybrid	Abbreviation	Pine wilt disease	Age (years)	Average Height (cm)	Average root collar diameter (mm)
Pinus densiflora	Pd	susceptible	5	97.3	21.09
Pinus koraiensis	Pk	susceptible	5	84.5	23.32
Pinus thunbergii	Pt	susceptible	5	103.6	18.93
Pinus parviflora	Pp	resistant	7	94	35.6
Pinus strobus	Ps	resistant	5	62.1	20.15
Pinus rigida х Pinus taeda	Pr	resistant	8	73.8	22.55

## Sheet: Table S2
		Number of raw reads (pairs)	Number of cleaned reads (pairs)	Overall alignment rate (%)
Pd	0w-rep1	44842219	18777456	74.79
	0w-rep2	24233332	18285929	84.97
	0w-rep3	25674602	19942339	84.22
	2w-rep1	31181804	23981861	83.25
	2w-rep2	29125588	22334258	84.1
	2w-rep3	24441804	19176698	83.86
	4w-rep1	23645049	18668317	82.52
	4w-rep2	32737358	25031974	83.78
	4w-rep3	35143307	27048674	82.41
Pk	0w-rep1	37625652	32328147	74.79
	0w-rep2	32002947	27828165	84.97
	0w-rep3	33792621	29098495	84.22
	2w-rep1	30588733	26516471	83.25
	2w-rep2	33728889	29396751	84.1
	2w-rep3	33280025	29113066	83.86
	4w-rep1	57800324	29804846	82.52
	4w-rep2	35379749	29687759	83.78
	4w-rep3	36275930	29451203	82.41
Pt	0w-rep1	30821864	27282467	85.4
	0w-rep2	37414921	27528348	74.99
	0w-rep3	64528570	49618874	79.27
	2w-rep1	31323210	25778488	81.09
	2w-rep2	60231961	30017827	80.82
	2w-rep3	27456073	22865781	78.89
	4w-rep1	29494550	25066775	83.01
	4w-rep2	32252085	25726393	77.98
	4w-rep3	39066438	29788197	79.39
Pp	0w-rep1	31217500	26579701	81.04
	0w-rep2	35007678	26670994	78.16
	0w-rep3	35577983	27758882	80.81
	2w-rep1	30274725	22918217	78.89
	2w-rep2	31729156	26233307	74.85
	2w-rep3	36717148	31121114	82.64
	4w-rep1	30201389	25336390	81.4
	4w-rep2	30944290	26355064	72.09
	4w-rep3	30563741	23420509	79.63
Ps	0w-rep1	37386034	30673726	84.85
	0w-rep2	22897500	17417490	83.22
	0w-rep3	26920978	19853893	81.71
	2w-rep1	26658502	20609297	84.91
	2w-rep2	26683647	21274414	83.63
	2w-rep3	35207795	30391878	84.46
	4w-rep1	34217763	30059414	78.92
	4w-rep2	32681787	25666511	82.07
	4w-rep3	23034552	18178986	83.3
Pr	0w-rep1	33174914	28334569	83.99
	0w-rep2	31094110	26560121	82.96
	0w-rep3	33665605	28608691	83.74
	2w-rep1	36103969	27724151	84.09
	2w-rep2	30339611	25430050	83.82
	2w-rep3	33099847	28827202	83.22
	4w-rep1	39807998	33177897	83.02
	4w-rep2	39417744	33523433	82.24
	4w-rep3	40975279	33830033	83.1

## Sheet: Table S3
	raw reads (pairs)	Cleaned reads (pairs)
Pd	271025063	24755480
Pk	330474870	25519460
Pt	352589672	25813831
Pp	292233610	26008215
Ps	265688558	25121447
Pr	317679077	25605451

## Sheet: Table S4
TAIR_ID	Name	Description
AT5G20480	EFR	EF-TU receptor
AT3G23990	HSP60	heat shock protein 60
AT1G30220	INT2	inositol transporter 2
AT3G54420	EP3	homolog of carrot EP3-3 chitinase
AT5G07990	TT7	Cytochrome P450 superfamily protein
AT5G42800	DFR	dihydroflavonol 4-reductase
AT3G12500	PR-3	basic chitinase

## Sheet: Table S5
		Number of BUSCOs (%)
Species/Hybrid		Pd	Pk	Pp	Pr	Ps	Pt
Complete		1294 (80.1)	1429 (88.5)	1418 (87.8)	1405 (87)	1431 (88.7)	1427 (88.4)
	Complete and single-copy	1014 (62.8)	1043 (64.6)	1109 (68.7)	1046 (64.8)	1079 (66.9)	1087 (67.3)
	Complete and duplicated	280 (17.3)	386 (23.9)	309 (19.1)	359 (22.2)	352 (21.8)	340 (21.1)
Fragmented		126 (7.8)	55 (3.4)	46 (2.9)	85 (7.7)	58 (3.6)	58 (3.6)
Missing		194 (12.1)	130 (8.1)	150 (9.3)	124 (7.7)	125 (7.7)	129 (8.0)
